# Supplementary material for: Existence of Interhemispheric Inhibition between Foot Sections of Human Primary Motor Cortices: Evidence from Negative Blood Oxygenation-Level Dependent Signal
Source: Brain Sci. 2021 Aug 20;11(8):1099. doi: 10.3390/brainsci11081099 (PMC8393214; doi:10.3390/brainsci11081099)
Supplement: Supplementary file 1 [file brainsci-11-01099-s001.zip]

Archive with 1 entries (1 files):
- brainsci-1304848-supplementary.pdf
